# Supplementary material for: Evaluating the Protective Role of Intranasally Administered Avian-Derived IgY Against SARS-CoV-2 in Syrian Hamster Models
Source: Vaccines (Basel). 2024 Dec 17;12(12):1422. doi: 10.3390/vaccines12121422 (PMC11728625; doi:10.3390/vaccines12121422)
Supplement: Supplementary file 1 [file vaccines-12-01422-s001.zip]

Archive with 1 entries (1 files):
- vaccines-3276984-supplementary.pdf
